# Supplementary material for: Effect of Low Versus High Tidal-Volume Total Liquid Ventilation on Pulmonary Inflammation
Source: Front Physiol. 2020 Jun 18;11:603. doi: 10.3389/fphys.2020.00603 (PMC7315809; doi:10.3389/fphys.2020.00603)
Supplement: Supplementary file 1 [file Table_1.xls]

## Sheet: Sheet1
Supplementary Table 1 : Primer sequences used for real-time quantitative PCR
Forward Name		Reverse Name		Forward Sequence		Reverse Sequence
GAPDH.qoa.F1		GAPDH.qoa.R1		TGGTGAAGGTCGGAGTGAACGG		TGAAGGGGTCATTGATGGCAACG
RPL13A.qoa.F2		RPL13A.qoa.R2		AAGGGATAAGAAACCCTGCGTCTAGG		CGGCCATCGAGCACCAGGAC
TBP.qoa.F2		TBP.qoa.R2		AGACCATTGCACTTCGTGCCC		TGCACACCATCTTCCCAGAGCT
AGER.qoa.F1		AGER.qoa.R1		TGCCAGTGGAGGAAGTCCAGT		GGGCCTGCCATCCTTGATCC
CSF2.qoa.F1		CSF2.qoa.R1		TCGTCTCTGAAATGTTTGACTCCCAG		GGGGCAGTGTTTCTTGTAGTGGC
CXCL1.qoa.F4		CXCL1.qoa.R4		TGCGGCCAAACCGAAGTCAT		TGGAGCTGGCCTGGTTTAGCAT
ICAM1.qoa.F2		ICAM1.qoa.R2		TCCTGCTCGGGACTCTGCTG		AGGCCAAACGTTGTCTTTCGGT
IL1A.qoa.F1		IL1A.qoa.R2		TGCTCAAAATGAAGACGAACCCGT		GGCAATGAACAACTTTGGATGGGC
IL1B.qoa.F1		IL1B.qoa.R1		GCTCTCCACCTCCTCTCACAGG		TCCCTGATACCCAAGGCCACAG
IL1R1.qoa.F2		IL1R1.qoa.R2		TCGCACGGCTTAATATTTCGGCA		TGTGGGCTTCTGGAAATCAGGGA
IL33.qoa.F1		IL33.qoa.R1		TGGTGATGGTGGTCATCGGAAGT		AAGGCTTGTTCTGGCAACTGGT
IL6.qoa.F1		IL6.qoa.R1		TCCTCCAGAACGAGTTTGAGGGA		CAGCATGTCAGTGTGTGTGGCT
CCL4.LOC101114285.qoa.F2		CCL4.LOC101114285.qoa.R2		GCTGCTTCTCTTACACCCTGCG		CCTGCCTGCCCTTTTTGGTCTG
NFKB1.qoa.F1		NFKB1.qoa.R1		CTGAGTCCCGCTCCCTCCAAA		TCGGTGTAGCCCATCTGTCTCA
NFKB2.qoa.F1		NFKB2.qoa.R1		GGTGGTGGGAGAGGTGTCGC		AGGTCGTCTCTTCGCTGGCC
TNF.qoa.F2		TNF.qoa.R2		TAACAAGCCGGTAGCCCACGTT		TTGTCTTTCAGCTCCACGCCG
TNFRSF1A.qoa.F2		TNFRSF1A.qoa.R2		ACCGTGCCTCCTGCTGCT		GCAAATGGTGCTATTTTGCGGGT
CXCL8.qoa.F1		CXCL8.qoa.R1		GCTGGCTGTTGCTCTCTTGGC		GGGGTGGAAAGGTGTGGAATGT
